# Supplementary material for: Excitation energy mediated cross-relaxation for tunable upconversion luminescence from a single lanthanide ion
Source: Nat Commun. 2022 Aug 12;13:4741. doi: 10.1038/s41467-022-32498-4 (PMC9374733; doi:10.1038/s41467-022-32498-4)
Supplement: Supplementary file 3 — Source Data [file 41467_2022_32498_MOESM3_ESM.xlsx]

## Sheet: Figure 2c
808 nm excitation		980 nm excitation
Wavelength (nm)	Intensity	Wavelength (nm)	Intensity
X	Y	X	Y
300	3	300	4
301	9	301	3
302	1	302	4
303	7	303	5
304	4	304	2
305	4	305	4
306	3	306	6
307	2	307	7
308	2	308	3
309	5	309	4
310	3	310	3
311	4	311	4
312	2	312	7
313	6	313	4
314	4	314	3
315	4	315	6
316	4	316	3
317	5	317	2
318	9	318	8
319	5	319	3
320	0	320	6
321	5	321	4
322	4	322	1
323	5	323	2
324	4	324	1
325	3	325	6
326	4	326	8
327	6	327	1
328	2	328	2
329	0	329	5
330	4	330	6
331	4	331	4
332	9	332	4
333	5	333	6
334	2	334	4
335	3	335	3
336	0	336	2
337	10	337	10
338	2	338	5
339	5	339	6
340	3	340	4
341	7	341	1
342	5	342	1
343	4	343	2
344	5	344	3
345	3	345	7
346	6	346	6
347	5	347	2
348	6	348	3
349	2	349	3
350	4	350	12
351	1	351	4
352	5	352	4
353	9	353	10
354	9	354	4
355	6	355	11
356	3	356	12
357	13	357	10
358	7	358	7
359	6	359	10
360	6	360	16
361	5	361	12
362	1	362	19
363	4	363	15
364	8	364	8
365	4	365	8
366	1	366	6
367	5	367	6
368	7	368	6
369	5	369	4
370	2	370	5
371	8	371	5
372	3	372	3
373	2	373	5
374	3	374	3
375	6	375	7
376	8	376	1
377	4	377	9
378	5	378	6
379	5	379	4
380	7	380	4
381	4	381	5
382	3	382	3
383	3	383	18
384	7	384	11
385	9	385	28
386	1	386	27
387	3	387	30
388	3	388	46
389	1	389	46
390	6	390	44
391	4	391	27
392	2	392	14
393	4	393	6
394	6	394	4
395	11	395	5
396	3	396	5
397	2	397	3
398	4	398	5
399	8	399	5
400	4	400	3
401	2	401	7
402	4	402	5
403	4	403	5
404	4	404	3
405	9	405	5
406	2	406	5
407	5	407	4
408	4	408	5
409	3	409	7
410	1	410	6
411	4	411	4
412	1	412	5
413	6	413	8
414	5	414	7
415	7	415	12
416	5	416	24
417	0	417	29
418	5	418	28
419	3	419	33
420	10	420	20
421	0	421	20
422	6	422	17
423	2	423	14
424	6	424	3
425	2	425	9
426	5	426	4
427	4	427	4
428	6	428	6
429	4	429	5
430	6	430	6
431	3	431	10
432	3	432	3
433	3	433	4
434	2	434	0
435	8	435	3
436	3	436	3
437	5	437	4
438	4	438	8
439	4	439	3
440	4	440	6
441	10	441	10
442	7	442	12
443	18	443	12
444	20	444	15
445	7	445	18
446	10	446	9
447	7	447	3
448	6	448	4
449	4	449	4
450	5	450	6
451	7	451	3
452	5	452	7
453	6	453	4
454	7	454	3
455	6	455	6
456	5	456	6
457	3	457	2
458	5	458	7
459	5	459	5
460	6	460	3
461	4	461	4
462	7	462	8
463	2	463	7
464	8	464	2
465	9	465	8
466	8	466	11
467	13	467	15
468	13	468	17
469	16	469	16
470	19	470	21
471	36	471	21
472	42	472	30
473	48	473	35
474	40	474	47
475	45	475	39
476	53	476	42
477	60	477	57
478	74	478	46
479	96	479	82
480	133	480	164
481	184	481	161
482	226	482	185
483	206	483	220
484	183	484	210
485	237	485	299
486	292	486	314
487	275	487	280
488	188	488	212
489	131	489	153
490	89	490	119
491	92	491	94
492	79	492	91
493	59	493	60
494	28	494	35
495	22	495	22
496	23	496	17
497	14	497	18
498	10	498	16
499	12	499	11
500	14	500	11
501	16	501	13
502	11	502	7
503	10	503	8
504	12	504	10
505	6	505	6
506	11	506	10
507	16	507	9
508	12	508	4
509	15	509	5
510	10	510	4
511	5	511	10
512	5	512	6
513	8	513	10
514	11	514	4
515	11	515	6
516	23	516	13
517	13	517	5
518	15	518	22
519	40	519	22
520	38	520	15
521	53	521	19
522	58	522	34
523	56	523	29
524	64	524	24
525	104	525	36
526	97	526	52
527	121	527	83
528	122	528	98
529	181	529	160
530	246	530	213
531	370	531	414
532	937	532	895
533	2106	533	1892
534	3779	534	3476
535	5652	535	5069
536	7230	536	6323
537	7567	537	6560
538	7789	538	6583
539	7789	539	7111
540	9415	540	8345
541	10697	541	9698
542	10724	542	8951
543	7781	543	6589
544	4864	544	4231
545	4188	545	3859
546	4587	546	4071
547	5454	547	4695
548	5124	548	4852
549	4822	549	4367
550	5121	550	4316
551	3531	551	2859
552	1470	552	1275
553	845	553	669
554	539	554	450
555	405	555	348
556	286	556	262
557	203	557	190
558	187	558	126
559	126	559	106
560	93	560	73
561	78	561	60
562	57	562	38
563	56	563	38
564	38	564	39
565	31	565	29
566	34	566	12
567	37	567	20
568	54	568	15
569	86	569	10
570	136	570	16
571	243	571	12
572	312	572	14
573	436	573	29
574	592	574	19
575	637	575	22
576	605	576	30
577	547	577	43
578	576	578	48
579	618	579	60
580	650	580	47
581	637	581	39
582	598	582	40
583	601	583	31
584	705	584	26
585	661	585	24
586	599	586	22
587	553	587	15
588	444	588	20
589	374	589	17
590	382	590	11
591	441	591	24
592	496	592	16
593	439	593	13
594	373	594	10
595	240	595	11
596	207	596	11
597	127	597	12
598	99	598	9
599	73	599	12
600	63	600	5
601	50	601	14
602	39	602	9
603	34	603	4
604	24	604	4
605	21	605	9
606	20	606	7
607	11	607	8
608	18	608	12
609	10	609	2
610	12	610	5
611	12	611	6
612	13	612	7
613	9	613	8
614	8	614	10
615	14	615	11
616	9	616	9
617	12	617	13
618	10	618	10
619	11	619	13
620	10	620	16
621	16	621	15
622	29	622	19
623	34	623	25
624	36	624	31
625	56	625	60
626	93	626	84
627	108	627	101
628	188	628	147
629	231	629	214
630	342	630	320
631	411	631	414
632	548	632	518
633	699	633	675
634	907	634	892
635	1218	635	1237
636	1709	636	1814
637	2940	637	3223
638	5181	638	5393
639	8095	639	8381
640	12317	640	12562
641	16673	641	16825
642	22251	642	22495
643	28656	643	28605
644	31383	644	30767
645	31306	645	30066
646	30734	646	29864
647	29469	647	28999
648	27121	648	25204
649	22528	649	21122
650	19329	650	18636
651	18958	651	18065
652	18538	652	18065
653	17868	653	17313
654	16019	654	15359
655	13835	655	12867
656	11510	656	11400
657	9379	657	8637
658	6843	658	6429
659	4851	659	4387
660	3457	660	3061
661	2517	661	2268
662	2006	662	1877
663	1615	663	1340
664	1331	664	1122
665	1054	665	949
666	824	666	753
667	665	667	615
668	596	668	566
669	523	669	427
670	416	670	388
671	336	671	271
672	277	672	215
673	208	673	180
674	168	674	157
675	142	675	119
676	114	676	109
677	109	677	73
678	73	678	64
679	69	679	53
680	24	680	20
681	28	681	17
682	12	682	17
683	9	683	9
684	17	684	12
685	10	685	8
686	11	686	9
687	5	687	7
688	7	688	8
689	10	689	4
690	10	690	9
691	19	691	10
692	12	692	5
693	13	693	7
694	17	694	8
695	14	695	9
696	16	696	7
697	11	697	3
698	16	698	5
699	12	699	7
700	18	700	5

## Sheet: Figure 2e
808 nm excitation		980 nm excitation
Wavelength (nm)	Intensity	Wavelength (nm)	Intensity
X	Y	X	Y
300	22	300	19
301	19	301	29
302	16	302	51
303	22	303	28
304	29	304	37
305	28	305	31
306	31	306	22
307	14	307	39
308	21	308	30
309	32	309	18
310	33	310	25
311	25	311	25
312	32	312	26
313	27	313	30
314	23	314	27
315	28	315	25
316	38	316	23
317	36	317	23
318	31	318	30
319	30	319	20
320	29	320	19
321	24	321	29
322	27	322	26
323	25	323	30
324	24	324	11
325	23	325	29
326	20	326	26
327	18	327	40
328	22	328	28
329	29	329	33
330	29	330	31
331	25	331	34
332	23	332	19
333	19	333	35
334	29	334	36
335	28	335	25
336	19	336	22
337	28	337	28
338	28	338	27
339	26	339	13
340	21	340	22
341	23	341	32
342	31	342	27
343	29	343	18
344	35	344	24
345	22	345	25
346	23	346	28
347	22	347	30
348	13	348	22
349	16	349	21
350	19	350	35
351	29	351	24
352	17	352	23
353	25	353	24
354	25	354	23
355	31	355	32
356	26	356	34
357	18	357	26
358	24	358	29
359	32	359	31
360	34	360	45
361	29	361	42
362	28	362	35
363	28	363	45
364	28	364	39
365	35	365	31
366	21	366	28
367	27	367	45
368	20	368	35
369	27	369	29
370	26	370	26
371	19	371	36
372	21	372	40
373	24	373	31
374	23	374	43
375	38	375	27
376	21	376	25
377	31	377	27
378	18	378	32
379	20	379	36
380	25	380	44
381	29	381	41
382	20	382	41
383	19	383	40
384	22	384	46
385	27	385	73
386	13	386	74
387	26	387	81
388	38	388	98
389	30	389	82
390	27	390	69
391	33	391	97
392	32	392	41
393	30	393	38
394	26	394	24
395	25	395	22
396	19	396	24
397	23	397	31
398	28	398	36
399	23	399	41
400	18	400	33
401	29	401	28
402	25	402	32
403	31	403	30
404	20	404	32
405	23	405	35
406	30	406	46
407	21	407	34
408	26	408	48
409	18	409	47
410	21	410	44
411	27	411	41
412	36	412	46
413	21	413	50
414	38	414	39
415	29	415	41
416	37	416	47
417	35	417	65
418	18	418	66
419	20	419	76
420	18	420	59
421	29	421	47
422	12	422	33
423	23	423	31
424	13	424	30
425	17	425	21
426	24	426	33
427	26	427	32
428	27	428	21
429	24	429	35
430	32	430	27
431	21	431	27
432	18	432	29
433	24	433	30
434	23	434	29
435	30	435	20
436	31	436	28
437	14	437	23
438	26	438	26
439	18	439	22
440	22	440	31
441	25	441	22
442	21	442	31
443	14	443	48
444	12	444	36
445	30	445	39
446	30	446	39
447	29	447	51
448	37	448	30
449	25	449	22
450	19	450	35
451	16	451	26
452	23	452	25
453	22	453	35
454	27	454	26
455	28	455	31
456	15	456	24
457	26	457	31
458	36	458	23
459	16	459	29
460	21	460	35
461	27	461	28
462	35	462	25
463	20	463	38
464	27	464	28
465	24	465	24
466	36	466	49
467	31	467	54
468	30	468	54
469	43	469	65
470	38	470	95
471	31	471	87
472	53	472	101
473	51	473	120
474	54	474	113
475	65	475	102
476	65	476	123
477	73	477	115
478	75	478	125
479	65	479	161
480	64	480	213
481	91	481	254
482	96	482	252
483	83	483	230
484	79	484	224
485	76	485	246
486	62	486	297
487	80	487	284
488	81	488	201
489	48	489	146
490	51	490	132
491	47	491	125
492	51	492	91
493	39	493	71
494	20	494	37
495	33	495	44
496	33	496	44
497	25	497	46
498	23	498	50
499	37	499	38
500	28	500	40
501	21	501	46
502	36	502	33
503	28	503	42
504	16	504	48
505	33	505	37
506	27	506	44
507	21	507	35
508	34	508	38
509	26	509	26
510	24	510	41
511	24	511	42
512	27	512	36
513	28	513	35
514	23	514	38
515	24	515	43
516	28	516	40
517	36	517	55
518	69	518	63
519	56	519	83
520	74	520	117
521	92	521	117
522	102	522	134
523	119	523	113
524	99	524	125
525	88	525	134
526	99	526	142
527	93	527	194
528	105	528	234
529	111	529	313
530	146	530	427
531	188	531	572
532	360	532	1243
533	725	533	2669
534	1458	534	4744
535	2214	535	6840
536	2781	536	8466
537	3000	537	8962
538	3020	538	8883
539	3206	539	9499
540	3659	540	11141
541	4434	541	12921
542	4656	542	12406
543	3313	543	9204
544	1970	544	5934
545	1693	545	5144
546	1800	546	5618
547	2194	547	6411
548	2100	548	6354
549	1948	549	5909
550	2082	550	5942
551	1645	551	4430
552	706	552	2127
553	372	553	1016
554	267	554	699
555	197	555	497
556	175	556	388
557	116	557	275
558	100	558	220
559	78	559	195
560	52	560	130
561	52	561	125
562	44	562	103
563	27	563	85
564	39	564	72
565	26	565	47
566	34	566	50
567	49	567	39
568	44	568	49
569	62	569	40
570	91	570	39
571	168	571	45
572	219	572	46
573	352	573	52
574	491	574	40
575	528	575	48
576	464	576	46
577	415	577	70
578	450	578	75
579	449	579	86
580	410	580	91
581	411	581	97
582	375	582	68
583	399	583	46
584	454	584	48
585	479	585	64
586	394	586	37
587	305	587	40
588	271	588	44
589	257	589	25
590	247	590	48
591	293	591	38
592	264	592	29
593	276	593	42
594	258	594	34
595	194	595	33
596	141	596	34
597	98	597	32
598	86	598	45
599	69	599	26
600	48	600	41
601	47	601	27
602	62	602	24
603	38	603	42
604	37	604	33
605	37	605	46
606	37	606	28
607	31	607	45
608	35	608	18
609	20	609	20
610	16	610	20
611	23	611	22
612	30	612	25
613	27	613	22
614	24	614	30
615	22	615	37
616	19	616	25
617	17	617	44
618	24	618	29
619	31	619	39
620	27	620	47
621	19	621	34
622	20	622	51
623	29	623	74
624	28	624	70
625	36	625	103
626	25	626	91
627	29	627	134
628	46	628	176
629	62	629	231
630	47	630	348
631	52	631	383
632	87	632	514
633	60	633	649
634	97	634	826
635	94	635	1092
636	138	636	1607
637	243	637	2731
638	443	638	4785
639	646	639	7705
640	950	640	11370
641	1291	641	15032
642	1636	642	20634
643	2122	643	26258
644	2405	644	28860
645	2524	645	28067
646	2525	646	27676
647	2527	647	26773
648	2266	648	23973
649	1834	649	19420
650	1522	650	16860
651	1568	651	16688
652	1652	652	16495
653	1591	653	15982
654	1459	654	14230
655	1244	655	12384
656	1079	656	10574
657	905	657	8349
658	753	658	6109
659	609	659	4213
660	456	660	2967
661	417	661	2084
662	269	662	1683
663	254	663	1389
664	188	664	1167
665	164	665	934
666	138	666	813
667	127	667	632
668	105	668	541
669	96	669	451
670	93	670	369
671	67	671	315
672	52	672	236
673	44	673	231
674	51	674	192
675	30	675	137
676	27	676	141
677	32	677	103
678	26	678	83
679	39	679	70
680	36	680	42
681	37	681	39
682	20	682	45
683	26	683	44
684	21	684	38
685	27	685	32
686	20	686	35
687	25	687	30
688	19	688	21
689	18	689	26
690	20	690	17
691	33	691	31
692	17	692	24
693	21	693	19
694	19	694	28
695	31	695	29
696	17	696	21
697	21	697	27
698	14	698	19
699	37	699	16
700	18	700	23

## Sheet: Figure 2f
808 nm excitation		980 nm excitation
Wavelength (nm)	Intensity	Wavelength (nm)	Intensity
X	Y	X	Y
300	0.01163	300	0.000242866
301	0.00698	301	0.00085003
302	0.02791	302	0.000364299
303	0.0186	303	0.000485732
304	0.02326	304	0.00085003
305	0.02326	305	0.000971463
306	0.00698	306	0.000971463
307	0.0186	307	0.00085003
308	0.03256	308	0.00085003
309	0.01628	309	0.000728597
310	0.01628	310	0.000971463
311	0.01628	311	0.00121
312	0.02326	312	0.000364299
313	0.01163	313	0.000364299
314	0.01163	314	0.000242866
315	0.03953	315	0.000607165
316	0.02093	316	0.000242866
317	0.01395	317	0.000364299
318	0.02326	318	0.000242866
319	0.00698	319	0.000607165
320	0.02326	320	0.000607165
321	0.02093	321	0.000728597
322	0.02558	322	0.000485732
323	0.01395	323	0.00109
324	0.01163	324	0.000121433
325	0.03488	325	0.00085003
326	0.02093	326	0.00121
327	0.0186	327	0.000242866
328	0.01395	328	0.00085003
329	0.02326	329	0.000728597
330	0.02326	330	0.000485732
331	0.02558	331	0.000485732
332	0.02558	332	0.000971463
333	0.01628	333	0.000971463
334	0.01163	334	0.000607165
335	0.0186	335	0.000728597
336	0.03256	336	0.000364299
337	0.01395	337	0.000121433
338	0.01628	338	0.000121433
339	0.03256	339	0.000242866
340	0.0186	340	0.00085003
341	0.02093	341	0.000485732
342	0.01163	342	0.000121433
343	0.01163	343	0.000607165
344	0.02093	344	0.000242866
345	0.02093	345	0.000485732
346	0.0186	346	0.000728597
347	0.02093	347	0.000971463
348	0.01628	348	0.000364299
349	0.0093	349	0.000728597
350	0.01628	350	0.000242866
351	0.02326	351	0.000728597
352	0.02326	352	0.000971463
353	0.01395	353	0.000728597
354	0.01395	354	0.000728597
355	0.02093	355	0.000607165
356	0.02326	356	0.000728597
357	0.01163	357	0.00109
358	0.03023	358	0.000607165
359	0.01628	359	0.0017
360	0.02326	360	0.00182
361	0.02558	361	0.0017
362	0.02326	362	0.00219
363	0.0093	363	0.00158
364	0.00465	364	0.00109
365	0.0093	365	0.000728597
366	0.0186	366	0.00109
367	0.01163	367	0.000364299
368	0.01395	368	0.000364299
369	0.0093	369	0.000971463
370	0.02326	370	0.000364299
371	0.02791	371	0.000485732
372	0.02558	372	0.000971463
373	0.02326	373	0.000971463
374	0.01395	374	0.000364299
375	0.01395	375	0.000364299
376	0.02558	376	0.000607165
377	0.01628	377	0.000728597
378	0.01163	378	0.000728597
379	0.01395	379	0.00085003
380	0.01395	380	0.000971463
381	0.01395	381	0.00085003
382	0.00233	382	0.00109
383	0.01628	383	0.00219
384	0.00698	384	0.00194
385	0.01628	385	0.00304
386	0.0186	386	0.00425
387	0.01628	387	0.00449
388	0.02558	388	0.00461
389	0.0186	389	0.00583
390	0.0093	390	0.00474
391	0.02093	391	0.00595
392	0.02093	392	0.00255
393	0.02093	393	0.000971463
394	0.02326	394	0.00109
395	0.01395	395	0.000607165
396	0.01395	396	0.000971463
397	0.01395	397	0.00085003
398	0.02791	398	0.000728597
399	0.0186	399	0.000364299
400	0.01628	400	0.000364299
401	0.01628	401	0.000728597
402	0.01163	402	0.000607165
403	0.01628	403	0.000364299
404	0.0186	404	0.000485732
405	0.01628	405	0.00085003
406	0.01628	406	0.000728597
407	0.0186	407	0.000607165
408	0.02791	408	0.000971463
409	0.02791	409	0.000971463
410	0.01628	410	0.00085003
411	0.02558	411	0.000485732
412	0.02093	412	0.000485732
413	0.01628	413	0.000971463
414	0.01163	414	0.00146
415	0.0093	415	0.00194
416	0.01628	416	0.00376
417	0.02326	417	0.00328
418	0.02093	418	0.00498
419	0.0186	419	0.00401
420	0.0186	420	0.00267
421	0.01163	421	0.000971463
422	0.02093	422	0.00146
423	0.0186	423	0.00134
424	0.0186	424	0.00121
425	0.0186	425	0.000971463
426	0.02093	426	0.000728597
427	0.0186	427	0.000607165
428	0.02558	428	0.000971463
429	0.01628	429	0.00085003
430	0.02093	430	0.00085003
431	0.0186	431	0.000485732
432	0.01395	432	0.00085003
433	0.02326	433	0.000607165
434	0.02558	434	0.000121433
435	0.03023	435	0.000607165
436	0.01163	436	0.000121433
437	0.03488	437	0.000607165
438	0.0093	438	0.000607165
439	0.02093	439	0.0017
440	0.02326	440	0.000728597
441	0.03023	441	0.000607165
442	0.02791	442	0.00134
443	0.0186	443	0.00109
444	0.0186	444	0.00134
445	0.0186	445	0.0017
446	0.03023	446	0.0017
447	0.0093	447	0.000728597
448	0.02558	448	0.000728597
449	0.00698	449	0.00109
450	0.02558	450	0.000364299
451	0.02093	451	0.000728597
452	0.01395	452	0.000971463
453	0.02093	453	0.000607165
454	0.01628	454	0.00085003
455	0.01163	455	0.000728597
456	0.0186	456	0.00134
457	0.0093	457	0.000485732
458	0.0186	458	0.000485732
459	0.01163	459	0.000728597
460	0.0186	460	0.000971463
461	0.03256	461	0.000607165
462	0.0186	462	0.000607165
463	0.03023	463	0.000728597
464	0.02791	464	0.00109
465	0.02093	465	0.000607165
466	0.03023	466	0.00121
467	0.03721	467	0.00085003
468	0.02558	468	0.00158
469	0.03953	469	0.0017
470	0.04651	470	0.00146
471	0.03721	471	0.00243
472	0.03953	472	0.00231
473	0.03023	473	0.00279
474	0.05349	474	0.00425
475	0.04186	475	0.00255
476	0.1093	476	0.00474
477	0.0814	477	0.00316
478	0.08605	478	0.00607
479	0.05581	479	0.0085
480	0.07209	480	0.01433
481	0.04419	481	0.017
482	0.08372	482	0.01919
483	0.06744	483	0.01761
484	0.04884	484	0.01846
485	0.04884	485	0.02526
486	0.04884	486	0.02757
487	0.02326	487	0.02198
488	0.03256	488	0.01676
489	0.03488	489	0.00984
490	0.03488	490	0.00984
491	0.03256	491	0.00826
492	0.03953	492	0.00947
493	0.0186	493	0.00461
494	0.03721	494	0.00352
495	0.03953	495	0.00121
496	0.02326	496	0.0017
497	0.01395	497	0.0017
498	0.01395	498	0.000971463
499	0.03256	499	0.0017
500	0.01628	500	0.000971463
501	0.03953	501	0.00134
502	0.02791	502	0.00121
503	0.03953	503	0.00182
504	0.01628	504	0.00085003
505	0.01395	505	0.000728597
506	0.04884	506	0.0017
507	0.02558	507	0.000607165
508	0.03953	508	0.00109
509	0.03023	509	0.000607165
510	0.03256	510	0.000971463
511	0.04186	511	0.000728597
512	0.05116	512	0.000728597
513	0.03256	513	0.000971463
514	0.07209	514	0.000728597
515	0.05116	515	0.000728597
516	0.06279	516	0.00146
517	0.03953	517	0.00134
518	0.05581	518	0.00219
519	0.05116	519	0.00146
520	0.09302	520	0.00255
521	0.1814	521	0.00243
522	0.16512	522	0.00291
523	0.24186	523	0.00352
524	0.22558	524	0.00401
525	0.22791	525	0.00461
526	0.20233	526	0.0068
527	0.19767	527	0.00862
528	0.1093	528	0.01409
529	0.07209	529	0.01542
530	0.09535	530	0.02113
531	0.06977	531	0.03607
532	0.12558	532	0.08852
533	0.2	533	0.18883
534	0.41163	534	0.34706
535	0.46977	535	0.52143
536	0.57209	536	0.65282
537	0.68837	537	0.6997
538	0.62326	538	0.68585
539	0.54186	539	0.70674
540	0.76512	540	0.87492
541	0.96047	541	1
542	1	542	0.93042
543	0.73256	543	0.68294
544	0.41163	544	0.44942
545	0.4	545	0.39988
546	0.4186	546	0.42854
547	0.43256	547	0.48476
548	0.48372	548	0.47322
549	0.4	549	0.4629
550	0.5093	550	0.46582
551	0.36279	551	0.33649
552	0.15814	552	0.15361
553	0.10233	553	0.0759
554	0.0814	554	0.05246
555	0.05349	555	0.03509
556	0.03256	556	0.02975
557	0.02558	557	0.01834
558	0.03488	558	0.01688
559	0.02791	559	0.01044
560	0.03721	560	0.00838
561	0.03953	561	0.00607
562	0.04651	562	0.00559
563	0.05349	563	0.00619
564	0.03721	564	0.00352
565	0.05349	565	0.00328
566	0.07907	566	0.00194
567	0.13256	567	0.00146
568	0.15581	568	0.00109
569	0.27442	569	0.00194
570	0.53023	570	0.000971463
571	0.85814	571	0.00134
572	1.21163	572	0.00158
573	1.69535	573	0.00121
574	2.46047	574	0.00267
575	3.04651	575	0.00182
576	2.62326	576	0.00413
577	2.16977	577	0.00291
578	2.3093	578	0.0034
579	2.82093	579	0.00607
580	2.61395	580	0.00413
581	2.25116	581	0.00546
582	2.45814	582	0.00328
583	2.37907	583	0.00219
584	2.82326	584	0.00291
585	3.01395	585	0.00255
586	2.65116	586	0.000607165
587	2.18837	587	0.00182
588	1.99302	588	0.00182
589	1.76977	589	0.00109
590	1.54884	590	0.00085003
591	1.66279	591	0.00109
592	2.02093	592	0.00206
593	2.04884	593	0.00158
594	1.67209	594	0.00085003
595	1.12558	595	0.00121
596	0.86047	596	0.00121
597	0.54651	597	0.00109
598	0.41395	598	0.00109
599	0.35814	599	0.000364299
600	0.24419	600	0.00121
601	0.25116	601	0.000607165
602	0.1907	602	0.00085003
603	0.13953	603	0.000607165
604	0.13721	604	0.000971463
605	0.10465	605	0.000242866
606	0.11628	606	0.000607165
607	0.0907	607	0.000971463
608	0.0814	608	0.000728597
609	0.03256	609	0.000728597
610	0.03023	610	0.000485732
611	0.04419	611	0.00134
612	0.0186	612	0.000607165
613	0.01395	613	0.00085003
614	0.01628	614	0.000971463
615	0.02093	615	0.000242866
616	0.02326	616	0.000728597
617	0.00233	617	0.000485732
618	0.03023	618	0.000607165
619	0.02558	619	0.00085003
620	0.0186	620	0.00109
621	0.02326	621	0.00109
622	0.02558	622	0.00231
623	0.03488	623	0.00376
624	0.03953	624	0.00328
625	0.02558	625	0.00413
626	0.03023	626	0.00607
627	0.03721	627	0.01069
628	0.03721	628	0.01906
629	0.03488	629	0.01858
630	0.04651	630	0.02659
631	0.05116	631	0.0323
632	0.07674	632	0.04007
633	0.05349	633	0.05683
634	0.05814	634	0.07383
635	0.0907	635	0.10018
636	0.11628	636	0.14863
637	0.22326	637	0.23485
638	0.30698	638	0.4306
639	0.46047	639	0.69739
640	0.72093	640	1.03862
641	0.86744	641	1.36308
642	1.28605	642	1.85258
643	1.5814	643	2.41044
644	1.91163	644	2.6459
645	1.78605	645	2.566
646	2	646	2.515
647	2.06512	647	2.4493
648	1.90233	648	2.21664
649	1.74186	649	1.77316
650	1.63488	650	1.54426
651	1.87442	651	1.519
652	1.94419	652	1.48537
653	1.99535	653	1.43655
654	1.82326	654	1.30443
655	1.75116	655	1.12265
656	1.55581	656	0.93734
657	1.67674	657	0.73855
658	1.41395	658	0.54463
659	1.33721	659	0.37134
660	1.53023	660	0.26533
661	1.34186	661	0.18409
662	0.97209	662	0.15131
663	0.69535	663	0.11828
664	0.55581	664	0.09751
665	0.26977	665	0.07541
666	0.25116	666	0.06594
667	0.23023	667	0.05744
668	0.16744	668	0.04857
669	0.14419	669	0.03728
670	0.13488	670	0.0323
671	0.10465	671	0.02465
672	0.0907	672	0.02295
673	0.1186	673	0.01882
674	0.09535	674	0.01263
675	0.07442	675	0.00923
676	0.06977	676	0.00899
677	0.04651	677	0.00801
678	0.04651	678	0.00716
679	0.06279	679	0.00425
680	0.05814	680	0.00182
681	0.05814	681	0.0017
682	0.05814	682	0.00146
683	0.05581	683	0.00158
684	0.05349	684	0.000485732
685	0.04651	685	0.000607165
686	0.05581	686	0.00121
687	0.03488	687	0.000485732
688	0.03721	688	0.000364299
689	0.02791	689	0.00134
690	0.02791	690	0.000607165
691	0.03721	691	0.000485732
692	0.06512	692	0.000485732
693	0.04419	693	0.00085003
694	0.04419	694	0.000364299
695	0.03488	695	0.000121433
696	0.05116	696	0.000607165
697	0.03953	697	0.000607165
698	0.05116	698	0.000971463
699	0.03721	699	0.00206
700	0.06744	700	0.000364299
701	0.04186	701	0.000607841
702	0.05814	702	0.000506534
703	0.05581	703	0.000364705
704	0.03953	704	0.000466012
705	0.04186	705	0.000486273
706	0.03488	706	0.000405227
707	0.05814	707	0.000182352
708	0.05581	708	0.000324182
709	0.05116	709	0.000324182
710	0.03023	710	0.000466012
711	0.03721	711	0.000324182
712	0.03023	712	0.000324182
713	0.02558	713	0.000222875
714	0.04651	714	0.000263398
715	0.03721	715	0.000263398
716	0.03023	716	0.000364705
717	0.04186	717	0.000384966
718	0.05116	718	0.000202614
719	0.03256	719	0.000364705
720	0.04419	720	0.000344443
721	0.03953	721	0.000324182
722	0.03953	722	0.000364705
723	0.03256	723	0.000425489
724	0.04651	724	0.000222875
725	0.04651	725	0.000222875
726	0.05814	726	0.000243136
727	0.02791	727	0.000405227
728	0.03721	728	0.000425489
729	0.04186	729	0.00044575
730	0.02326	730	0.000850978
731	0.05116	731	0.000607841
732	0.04419	732	0.000567318
733	0.02326	733	0.000668625
734	0.03488	734	0.000607841
735	0.02326	735	0.00118
736	0.06279	736	0.000952284
737	0.03023	737	0.0013
738	0.06279	738	0.00188
739	0.03023	739	0.00164
740	0.03256	740	0.00213
741	0.04186	741	0.00261
742	0.04186	742	0.0032
743	0.02326	743	0.00294
744	0.04419	744	0.00407
745	0.04186	745	0.00407
746	0.02326	746	0.0081
747	0.03721	747	0.01007
748	0.03721	748	0.01169
749	0.03953	749	0.0143
750	0.04186	750	0.01406

## Sheet: Figure 2g
excited at 808 nm		excited at 980 nm
Yb doping ratio (%)	R/G Ratio	Yb doping ratio (%)	R/G Ratio
X	Y	X	Y
10	0.54	10	2.06
50	1.04	50	1.88
90	0.85	90	1.06

## Sheet: Figure 2h
808 nm excitation		980 nm excitation
Frequency (Hz)	R/G Ratio	Frequency (Hz)	R/G Ratio
X	Y	X	Y
100	6.64445	100	0.59284
250	3.81851	250	0.86334
500	1.99628	500	1.34945
1000	1.51594	1000	1.79965
2500	1.37641	2500	1.95992
5000	1.33597	5000	1.99644

## Sheet: Figure 3d
CS(0.1Yb)S		CS(0.9Yb)S
Wavelength (nm)	Intensity	Wavelength (nm)	Intensity
X	Y	X	Y
348.07	0	348.07	849.552
348.86	0.17	348.86	850.092
349.65	0.39	349.65	849.932
350.44	-0.29	350.44	849.592
351.22	0.13	351.22	848.582
352.01	-0.03	352.01	849.172
352.8	0.3	352.8	849.932
353.59	0.47	353.59	850.692
354.38	0.81	354.38	850.432
355.17	0.72	355.17	850.432
355.96	0.39	355.96	850.432
356.74	-0.2	356.74	849.852
357.53	-0.2	357.53	848.842
358.32	-0.29	358.32	848.922
359.11	0.64	359.11	849.592
359.9	0.64	359.9	850.432
360.68	1.14	360.68	850.432
361.47	0.72	361.47	850.352
362.26	0.64	362.26	850.352
363.05	0.22	363.05	850.272
363.83	-0.12	363.83	849.512
364.62	0.3	364.62	849.262
365.41	0.3	365.41	849.262
366.2	0.56	366.2	849.932
366.98	0.47	366.98	849.852
367.77	0.81	367.77	849.682
368.56	0.89	368.56	849.762
369.34	1.23	369.34	849.932
370.13	0.64	370.13	850.102
370.92	0.56	370.92	850.102
371.7	0.47	371.7	849.852
372.49	1.14	372.49	849.682
373.28	1.14	373.28	848.922
374.06	0.47	374.06	849.262
374.85	-0.2	374.85	849.262
375.64	-0.2	375.64	849.512
376.42	0.3	376.42	849.092
377.21	0.72	377.21	849.012
378	1.06	378	849.432
378.78	1.31	378.78	849.682
379.57	1.23	379.57	849.762
380.35	0.89	380.35	849.762
381.14	0.22	381.14	849.592
381.92	0.22	381.92	849.512
382.71	0.64	382.71	849.592
383.5	0.89	383.5	850.102
384.28	0.81	384.28	850.522
385.07	0.13	385.07	850.352
385.85	-0.12	385.85	850.102
386.64	-0.37	386.64	850.272
387.42	-0.71	387.42	849.762
388.21	-0.29	388.21	850.102
388.99	0.3	388.99	849.762
389.78	0.89	389.78	850.182
390.56	0.89	390.56	849.762
391.35	0.81	391.35	850.182
392.13	0.64	392.13	850.602
392.91	0.13	392.91	850.272
393.7	-0.37	393.7	850.012
394.48	-0.03	394.48	850.522
395.27	0.3	395.27	850.692
396.05	0.39	396.05	850.772
396.84	0.3	396.84	850.352
397.62	-0.03	397.62	850.862
398.4	0.05	398.4	851.022
399.19	-0.12	399.19	850.102
399.97	0.13	399.97	850.182
400.76	-0.03	400.76	850.012
401.54	-0.12	401.54	851.862
402.32	-0.2	402.32	852.622
403.11	-0.03	403.11	853.802
403.89	0.22	403.89	854.562
404.67	0.39	404.67	855.902
405.46	0.81	405.46	857.582
406.24	0.89	406.24	858.852
407.02	1.14	407.02	860.112
407.81	0.64	407.81	861.122
408.59	1.31	408.59	862.042
409.37	1.23	409.37	862.712
410.15	1.9	410.15	862.292
410.94	1.14	410.94	861.712
411.72	0.81	411.72	859.602
412.5	0.47	412.5	858.262
413.29	0.3	413.29	856.912
414.07	-0.03	414.07	856.322
414.85	0.13	414.85	855.232
415.63	0.39	415.63	853.552
416.41	0.98	416.41	852.122
417.2	0.3	417.2	851.282
417.98	-0.12	417.98	851.022
418.76	-0.2	418.76	850.942
419.54	0.39	419.54	850.942
420.32	0.47	420.32	850.522
421.11	0.47	421.11	850.522
421.89	-0.2	421.89	850.352
422.67	-0.2	422.67	850.432
423.45	-0.29	423.45	849.852
424.23	-0.2	424.23	849.172
425.01	0.05	425.01	849.092
425.79	0.05	425.79	849.342
426.58	0.89	426.58	849.762
427.36	0.64	427.36	850.012
428.14	0.72	428.14	849.592
428.92	0.05	428.92	849.432
429.7	-0.12	429.7	848.752
430.48	0.13	430.48	849.342
431.26	0.22	431.26	849.172
432.04	0.47	432.04	850.012
432.82	0.47	432.82	850.352
433.6	0.3	433.6	850.602
434.38	0.13	434.38	849.932
435.16	-0.12	435.16	849.172
435.94	0.05	435.94	849.342
436.72	0.05	436.72	849.852
437.5	0.3	437.5	849.932
438.28	0.47	438.28	849.932
439.06	0.89	439.06	849.592
439.84	0.98	439.84	849.592
440.62	0.89	440.62	849.592
441.4	0.56	441.4	849.262
442.18	0.47	442.18	849.592
442.96	0.89	442.96	849.092
443.74	1.14	443.74	849.262
444.52	1.23	444.52	849.512
445.3	0.72	445.3	850.012
446.08	0.39	446.08	850.862
446.86	0.13	446.86	850.102
447.64	-0.2	447.64	850.012
448.42	0.05	448.42	848.922
449.19	0.39	449.19	849.342
449.97	1.06	449.97	850.012
450.75	0.98	450.75	850.862
451.53	0.56	451.53	850.942
452.31	0.22	452.31	850.692
453.09	0.13	453.09	850.272
453.87	-0.03	453.87	850.012
454.64	0.13	454.64	848.922
455.42	0.89	455.42	848.922
456.2	0.89	456.2	849.432
456.98	1.14	456.98	850.352
457.76	0.56	457.76	850.522
458.53	0.22	458.53	850.102
459.31	-0.2	459.31	849.262
460.09	-0.45	460.09	848.502
460.87	0.22	460.87	848.252
461.65	0.3	461.65	848.922
462.42	0.81	462.42	850.012
463.2	0.39	463.2	850.772
463.98	0.47	463.98	851.192
464.75	-0.12	464.75	850.772
465.53	0.47	465.53	850.182
466.31	0.3	466.31	849.592
467.09	0.3	467.09	850.432
467.86	0.05	467.86	850.522
468.64	0.05	468.64	851.112
469.42	0.47	469.42	850.272
470.19	0.39	470.19	850.772
470.97	0.39	470.97	850.522
471.75	0.22	471.75	850.602
472.52	0.3	472.52	850.102
473.3	0.56	473.3	850.272
474.08	0.47	474.08	850.942
474.85	0.3	474.85	851.952
475.63	-0.03	475.63	851.862
476.4	-0.54	476.4	851.442
477.18	-0.54	477.18	850.602
477.96	-0.2	477.96	850.272
478.73	0.72	478.73	850.692
479.51	0.3	479.51	850.862
480.28	0.64	480.28	851.442
481.06	-0.2	481.06	851.112
481.83	0.05	481.83	851.022
482.61	-0.54	482.61	851.112
483.39	-0.03	483.39	850.862
484.16	0.72	484.16	850.432
484.94	1.06	484.94	849.432
485.71	1.14	485.71	849.262
486.49	0.64	486.49	850.182
487.26	0.56	487.26	851.022
488.04	0.56	488.04	851.362
488.81	0.72	488.81	851.112
489.59	0.72	489.59	850.862
490.36	0.72	490.36	850.772
491.14	0.72	491.14	850.522
491.91	0.81	491.91	850.862
492.68	0.56	492.68	851.192
493.46	0.81	493.46	851.612
494.23	0.98	494.23	851.702
495.01	0.64	495.01	850.942
495.78	-0.37	495.78	850.602
496.56	-0.45	496.56	849.852
497.33	0.39	497.33	850.272
498.1	0.72	498.1	850.272
498.88	0.81	498.88	851.112
499.65	0.56	499.65	851.612
500.42	0.64	500.42	851.952
501.2	-0.2	501.2	851.782
501.97	-0.29	501.97	851.702
502.74	0.13	502.74	851.612
503.52	0.89	503.52	852.032
504.29	1.31	504.29	853.132
505.06	1.4	505.06	853.632
505.84	1.14	505.84	853.882
506.61	1.48	506.61	853.632
507.38	0.81	507.38	854.052
508.16	0.81	508.16	854.052
508.93	0.22	508.93	853.882
509.7	1.14	509.7	854.052
510.47	1.65	510.47	855.142
511.25	2.07	511.25	856.572
512.02	1.82	512.02	858.852
512.79	1.82	512.79	860.952
513.56	2.41	513.56	865.152
514.34	4.09	514.34	872.392
515.11	6.69	515.11	883.572
515.88	9.05	515.88	897.622
516.65	12.33	516.65	914.272
517.43	16.45	517.43	935.472
518.2	21.75	518.2	960.782
518.97	26.46	518.97	985.842
519.74	29.99	519.74	1006.2
520.51	32.6	520.51	1021.17
521.28	34.37	521.28	1031.59
522.06	35.88	522.06	1040.76
522.83	36.3	522.83	1044.21
523.6	36.3	523.6	1045.05
524.37	36.13	524.37	1040.85
525.14	35.96	525.14	1039.5
525.91	36.89	525.91	1041.01
526.68	36.47	526.68	1047.74
527.45	37.73	527.45	1052.28
528.22	37.39	528.22	1053.88
528.99	37.65	528.99	1049.34
529.77	35.8	529.77	1043.7
530.54	33.19	530.54	1033.02
531.31	31	531.31	1019.23
532.08	28.65	532.08	1001.82
532.85	26.38	532.85	985.422
533.62	23.85	533.62	973.232
534.39	22.59	534.39	971.292
535.16	26.21	535.16	991.902
535.93	37.81	535.93	1056.32
536.7	58.76	536.7	1168.17
537.47	86.01	537.47	1313.73
538.24	114.85	538.24	1465.5
539.01	141.18	539.01	1605.4
539.78	162.71	539.78	1728.48
540.55	179.36	540.55	1820.7
541.32	190.63	541.32	1880.89
542.09	194.25	542.09	1897.11
542.86	190.63	542.86	1874.41
543.62	180.29	543.62	1818.01
544.39	166.91	544.39	1744.54
545.16	152.28	545.16	1672.49
545.93	140.34	545.93	1611.46
546.7	132.85	546.7	1570.01
547.47	129.15	547.47	1547.39
548.24	126.88	548.24	1537.05
549.01	124.11	549.01	1522.17
549.78	118.05	549.78	1490.73
550.54	108.55	550.54	1443.73
551.31	97.19	551.31	1389.41
552.08	85.17	552.08	1332.57
552.85	73.05	552.85	1270.84
553.62	59.77	553.62	1202.39
554.39	47.23	554.39	1133.6
555.15	35.46	555.15	1071.04
555.92	27.55	555.92	1020.91
556.69	21.25	556.69	984.502
557.46	17.63	557.46	957.162
558.23	13.17	558.23	937.322
558.99	10.23	558.99	920.832
559.76	8.12	559.76	907.802
560.53	7.03	560.53	896.692
561.3	5.77	561.3	887.362
562.06	4.93	562.06	880.042
562.83	3.67	562.83	874.152
563.6	3.41	563.6	869.272
564.37	2.57	564.37	865.662
565.13	2.24	565.13	863.222
565.9	1.23	565.9	860.862
566.67	0.89	566.67	858.682
567.43	1.23	567.43	857.332
568.2	1.82	568.2	856.912
568.97	1.56	568.97	856.492
569.73	1.31	569.73	855.572
570.5	0.64	570.5	854.812
571.27	0.3	571.27	854.472
572.03	0.47	572.03	854.392
572.8	1.14	572.8	854.302
573.57	1.82	573.57	854.472
574.33	1.31	574.33	854.892
575.1	1.06	575.1	854.982
575.86	0.64	575.86	854.642
576.63	1.06	576.63	854.472
577.4	1.23	577.4	854.052
578.16	0.98	578.16	853.462
578.93	0.39	578.93	853.292
579.69	0.05	579.69	853.632
580.46	0.64	580.46	854.472
581.22	1.56	581.22	854.812
581.99	1.65	581.99	854.392
582.75	1.23	582.75	854.472
583.52	0.39	583.52	853.972
584.29	0.05	584.29	853.972
585.05	0.56	585.05	853.722
585.82	0.72	585.82	853.882
586.58	0.64	586.58	854.222
587.35	0.22	587.35	854.562
588.11	0.64	588.11	854.642
588.87	0.81	588.87	853.882
589.64	0.72	589.64	852.872
590.4	0.3	590.4	852.292
591.17	0.39	591.17	852.452
591.93	0.98	591.93	852.372
592.7	0.89	592.7	852.372
593.46	0.81	593.46	852.372
594.23	0.13	594.23	852.372
594.99	0.22	594.99	851.782
595.75	0.13	595.75	851.442
596.52	0.39	596.52	850.602
597.28	0.3	597.28	850.352
598.04	0.13	598.04	850.432
598.81	-0.2	598.81	851.612
599.57	-0.12	599.57	852.292
600.34	-0.29	600.34	851.702
601.1	0.3	601.1	850.692
601.86	0.3	601.86	850.102
602.63	0.64	602.63	850.352
603.39	0.56	603.39	851.362
604.15	0.89	604.15	851.862
604.92	1.4	604.92	851.702
605.68	0.98	605.68	851.022
606.44	0.39	606.44	851.022
607.2	-0.29	607.2	851.112
607.97	-0.37	607.97	850.862
608.73	0.47	608.73	850.352
609.49	1.06	609.49	850.432
610.25	1.65	610.25	851.282
611.02	1.23	611.02	851.702
611.78	0.81	611.78	852.032
612.54	0.3	612.54	851.282
613.3	0.56	613.3	851.112
614.07	0.39	614.07	850.602
614.83	-0.54	614.83	851.112
615.59	-0.87	615.59	851.282
616.35	-0.45	616.35	851.952
617.11	0.81	617.11	851.952
617.88	0.56	617.88	852.372
618.64	0.13	618.64	852.292
619.4	0.05	619.4	851.952
620.16	0.3	620.16	851.702
620.92	0.47	620.92	852.032
621.68	0.56	621.68	853.042
622.44	0.22	622.44	854.472
623.21	0.64	623.21	855.232
623.97	0.56	623.97	854.982
624.73	0.64	624.73	853.882
625.49	0.3	625.49	853.722
626.25	0.39	626.25	854.222
627.01	0.81	627.01	855.402
627.77	0.39	627.77	856.072
628.53	0.89	628.53	857.842
629.29	0.64	629.29	858.762
630.05	0.98	630.05	859.522
630.81	0.47	630.81	860.022
631.57	0.81	631.57	861.712
632.33	1.31	632.33	864.062
633.09	2.07	633.09	866.922
633.85	2.24	633.85	869.192
634.61	2.32	634.61	872.812
635.37	1.73	635.37	876.512
636.13	1.31	636.13	881.552
636.89	1.31	636.89	886.182
637.65	1.65	637.65	891.982
638.41	2.24	638.41	899.052
639.17	2.74	639.17	907.462
639.93	2.99	639.93	917.382
640.69	3.75	640.69	928.322
641.45	4.17	641.45	943.042
642.21	5.52	642.21	961.712
642.97	6.19	642.97	988.622
643.73	7.37	643.73	1025.29
644.49	9.47	644.49	1080.62
645.25	12.67	645.25	1159.34
646.01	17.46	646.01	1267.48
646.76	22	646.76	1406.89
647.52	28.65	647.52	1572.36
648.28	36.38	648.28	1758.4
649.04	45.3	649.04	1973.17
649.8	56.23	649.8	2239.57
650.56	69.35	650.56	2579.51
651.32	85.08	651.32	2960.76
652.07	99.97	652.07	3325.52
652.83	112.25	652.83	3612.54
653.59	120.49	653.59	3812.2
654.35	125.53	654.35	3953.75
655.11	130.16	655.11	4063.15
655.86	133.78	655.86	4143.77
656.62	136.3	656.62	4164.24
657.38	134.79	657.38	4117.85
658.14	131.84	658.14	4040.25
658.9	128.65	658.9	3988.57
659.65	127.55	659.65	3978.84
660.41	128.39	660.41	3988.41
661.17	127.81	661.17	3983.12
661.92	126.21	661.92	3951.83
662.68	121.92	662.68	3881.85
663.44	116.96	663.44	3777.12
664.2	109.81	664.2	3627.65
664.95	101.48	664.95	3444.75
665.71	92.65	665.71	3227.48
666.47	84.07	666.47	3000.77
667.22	74.99	667.22	2771.31
667.98	66.16	667.98	2544.16
668.74	57.41	668.74	2319.58
669.49	48.83	669.49	2104.7
670.25	41.51	670.25	1908.28
671.01	34.2	671.01	1735.71
671.76	28.9	671.76	1583.8
672.52	23.26	672.52	1450.2
673.27	19.56	673.27	1335.09
674.03	16.62	674.03	1241.41
674.79	14.18	674.79	1168.34
675.54	11.83	675.54	1113.34
676.3	9.72	676.3	1071.63
677.05	8.38	677.05	1041.69
677.81	7.28	677.81	1016.96
678.57	6.27	678.57	995.522
679.32	6.11	679.32	977.272
680.08	5.69	680.08	961.452
680.83	5.52	680.83	948.422
681.59	5.27	681.59	937.152
682.34	4.84	682.34	927.982
683.1	4.26	683.1	919.492
683.85	3.5	683.85	911.162
684.61	3.58	684.61	903.172
685.36	3.75	685.36	897.112
686.12	3.92	686.12	891.982
686.87	3.58	686.87	887.022
687.63	3.41	687.63	882.312
688.38	2.57	688.38	878.442
689.14	2.41	689.14	876.342
689.89	2.66	689.89	874.492
690.64	2.83	690.64	872.302
691.4	2.32	691.4	870.122
692.15	1.82	692.15	867.762
692.91	1.48	692.91	865.992
693.66	1.82	693.66	863.722
694.41	1.56	694.41	863.222
695.17	1.31	695.17	862.882
695.92	1.48	695.92	863.222
696.68	1.65	696.68	862.212
697.43	1.98	697.43	861.792
698.18	1.65	698.18	860.702
698.94	1.98	698.94	860.442
699.69	1.98	699.69	859.852
700.44	1.56	700.44	859.692
701.2	1.4	701.2	859.102
701.95	1.4	701.95	858.432
702.7	1.98	702.7	857.162
703.46	1.31	703.46	856.152
704.21	0.81	704.21	855.232
704.96	0.22	704.96	854.562
705.72	0.47	705.72	853.882
706.47	1.06	706.47	854.392
707.22	1.14	707.22	854.722
707.97	0.81	707.97	854.302
708.73	0.81	708.73	853.632
709.48	1.06	709.48	853.552
710.23	1.31	710.23	854.142
710.98	0.72	710.98	854.392
711.73	0.56	711.73	854.302
712.49	0.39	712.49	853.882
713.24	1.31	713.24	854.052
713.99	1.4	713.99	853.972
714.74	1.65	714.74	853.632
715.49	1.06	715.49	853.042
716.25	0.98	716.25	852.872
717	0.81	717	853.292
717.75	1.06	717.75	853.042
718.5	1.14	718.5	852.962
719.25	1.73	719.25	853.132
720	2.32	720	852.372
720.76	2.32	720.76	852.452
721.51	1.9	721.51	852.202
722.26	1.06	722.26	853.632
723.01	0.81	723.01	853.462
723.76	0.22	723.76	853.042
724.51	0.22	724.51	853.132
725.26	0.89	725.26	853.722
726.01	1.23	726.01	854.222
726.76	1.4	726.76	853.882
727.51	1.06	727.51	853.382
728.26	1.06	728.26	853.212
729.01	0.64	729.01	853.552
729.76	0.64	729.76	854.052
730.52	0.81	730.52	854.052
731.27	1.23	731.27	853.802
732.02	1.06	732.02	854.142
732.77	1.4	732.77	854.472
733.52	1.14	733.52	853.722
734.27	1.06	734.27	853.292
735.02	0.47	735.02	853.722
735.76	0.64	735.76	854.222
736.51	1.82	736.51	855.142
737.26	2.66	737.26	855.062
738.01	2.57	738.01	855.822
738.76	1.31	738.76	855.402
739.51	0.05	739.51	855.062
740.26	0.13	740.26	854.142
741.01	0.3	741.01	853.882
741.76	0.81	741.76	854.142
742.51	1.14	742.51	854.892
743.26	1.4	743.26	855.312
744.01	1.56	744.01	855.142
744.76	1.65	744.76	854.892
745.5	1.65	745.5	854.812
746.25	1.31	746.25	855.482
747	0.72	747	855.732
747.75	0.56	747.75	855.572
748.5	1.48	748.5	855.822
749.25	1.73	749.25	856.832
750	1.82	750	857.422
750.74	1.65	750.74	857.162
751.49	1.56	751.49	856.242
752.24	1.82	752.24	857.332
752.99	1.82	752.99	857.922
753.74	2.41	753.74	859.012
754.48	2.57	754.48	858.682
755.23	2.83	755.23	859.272
755.98	2.83	755.98	860.022
756.73	2.15	756.73	860.112
757.47	1.9	757.47	860.192
758.22	1.65	758.22	860.442
758.97	2.07	758.97	861.372
759.72	2.15	759.72	861.792
760.46	2.57	760.46	861.542
761.21	2.32	761.21	861.962
761.96	1.82	761.96	862.382
762.71	0.89	762.71	863.142
763.45	1.56	763.45	863.142
764.2	2.49	764.2	863.722
764.95	3.58	764.95	864.402
765.69	4	765.69	864.482
766.44	3.84	766.44	865.662
767.19	3.25	767.19	865.832
767.93	2.99	767.93	866.502
768.68	2.83	768.68	866.502
769.43	3.33	769.43	868.012
770.17	3.58	770.17	870.202
770.92	4.26	770.92	871.712
771.66	4.51	771.66	872.472
772.41	4.68	772.41	873.482
773.16	4.68	773.16	874.832
773.9	5.43	773.9	877.772
774.65	5.94	774.65	880.122
775.39	6.36	775.39	883.832
776.14	6.44	776.14	886.852
776.88	7.28	776.88	890.722
777.63	8.21	777.63	895.182
778.38	9.39	778.38	900.062
779.12	10.06	779.12	906.622
779.87	11.15	779.87	912.592
780.61	12.41	780.61	918.982
781.36	13.84	781.36	925.792
782.1	15.02	782.1	933.362
782.85	17.21	782.85	942.952
783.59	19.23	783.59	951.612
784.34	20.99	784.34	961.292
785.08	21.41	785.08	972.132
785.83	22.68	785.83	985.252
786.57	25.2	786.57	999.892
787.31	28.39	787.31	1015.28
788.06	31.67	788.06	1032.86
788.8	35.46	788.8	1053.29
789.55	40.25	789.55	1075.83
790.29	45.55	790.29	1102.66
791.04	50.93	791.04	1136.72
791.78	58.08	791.78	1180.11
792.52	65.99	792.52	1233.76
793.27	77.43	793.27	1298.09
794.01	90.97	794.01	1378.31
794.76	109.64	794.76	1485.26
795.5	134.62	795.5	1634.74
796.24	174.73	796.24	1882.71
796.99	269.59	796.99	2501.96
797.73	535.97	797.73	4201.6
798.47	1181	798.47	8089.88
799.22	2336.06	799.22	14781.2
799.96	3856.23	799.96	23356.6
800.7	5221.18	800.7	30896.8
801.45	6070.17	801.45	35521.9
802.19	6337.13	802.19	36938.3
802.93	6286.95	802.93	36659.2
803.67	6062.44	803.67	35341.5
804.42	5655.92	804.42	32905.5
805.16	4957.92	805.16	28743
805.9	3888.91	805.9	22552.3
806.64	2575.69	806.64	15122
807.39	1377.05	807.39	8477.77
808.13	584.04	808.13	4123.32
808.87	226.2	808.87	2149.76
809.61	108.21	809.61	1471.96
810.36	68.85	810.36	1234.85
811.1	51.36	811.1	1131.75
811.84	40.34	811.84	1070.53
812.58	32.94	812.58	1027.89
813.32	26.71	813.32	995.092
814.07	23.01	814.07	970.702
814.81	18.81	814.81	951.192
815.55	15.36	815.55	937.902
816.29	12.83	816.29	926.552
817.03	10.98	817.03	917.132
817.77	10.14	817.77	909.812
818.51	9.55	818.51	904.182
819.26	9.81	819.26	900.232
820	9.72	820	896.612
820.74	8.8	820.74	892.992
821.48	7.7	821.48	890.052
822.22	7.37	822.22	887.272
822.96	6.95	822.96	885.682
823.7	6.78	823.7	883.742
824.44	6.19	824.44	881.642
825.18	6.27	825.18	878.862
825.92	5.94	825.92	878.112
826.66	5.85	826.66	877.262
827.4	5.18	827.4	876.842
828.15	5.18	828.15	875.752
828.89	5.43	828.89	874.242
829.63	5.35	829.63	872.812
830.37	4.68	830.37	871.882
831.11	3.41	831.11	871.462
831.85	3.25	831.85	870.542
832.59	3.25	832.59	869.532
833.33	3.33	833.33	868.522
834.07	3.84	834.07	868.692
834.8	3.84	834.8	868.772
835.54	4.17	835.54	867.172
836.28	3.33	836.28	865.242
837.02	2.99	837.02	863.392
837.76	2.57	837.76	863.222
838.5	2.49	838.5	862.712
839.24	2.49	839.24	861.452
839.98	2.41	839.98	860.282
840.72	2.32	840.72	859.692
841.46	2.32	841.46	858.762
842.2	2.07	842.2	858.342
842.94	1.65	842.94	857.922
843.67	1.06	843.67	858.092
844.41	0.56	844.41	858.262
845.15	1.4	845.15	858.512
845.89	1.9	845.89	858.092
846.63	2.24	846.63	857.082
847.37	1.73	847.37	855.992
848.11	1.06	848.11	855.902
848.84	0.72	848.84	855.822
849.58	0.13	849.58	855.652
850.32	0.64	850.32	855.822
851.06	1.14	851.06	856.662
851.8	1.31	851.8	856.412
852.53	1.4	852.53	855.232
853.27	0.98	853.27	854.222
854.01	1.4	854.01	854.302
854.75	0.98	854.75	854.982
855.48	0.81	855.48	854.892
856.22	0.39	856.22	854.892
856.96	0.89	856.96	854.982
857.7	1.73	857.7	855.142
858.43	1.73	858.43	854.892
859.17	0.72	859.17	854.222
859.91	0.13	859.91	854.222
860.65	0.56	860.65	854.562
861.38	1.56	861.38	855.402
862.12	1.73	862.12	855.142
862.86	2.07	862.86	854.892
863.59	1.48	863.59	854.642
864.33	1.65	864.33	854.472
865.07	0.98	865.07	853.722
865.8	0.98	865.8	853.382
866.54	0.39	866.54	853.382
867.28	0.39	867.28	853.722
868.01	0.3	868.01	853.632
868.75	0.47	868.75	853.042
869.48	0.56	869.48	852.872
870.22	0.72	870.22	852.452
870.96	1.4	870.96	852.622
871.69	1.31	871.69	852.452
872.43	1.48	872.43	852.202
873.16	0.98	873.16	852.202
873.9	0.89	873.9	853.292
874.63	0.72	874.63	853.462
875.37	0.56	875.37	852.962
876.11	0.39	876.11	852.122
876.84	1.23	876.84	852.292
877.58	1.06	877.58	852.962
878.31	1.56	878.31	852.962
879.05	0.81	879.05	852.962
879.78	0.81	879.78	852.542
880.52	0.3	880.52	852.202
881.25	0.13	881.25	852.032
881.99	0.64	881.99	852.372
882.72	0.89	882.72	852.452
883.46	0.64	883.46	851.952
884.19	0.13	884.19	851.782
884.92	-0.12	884.92	851.952
885.66	0.56	885.66	852.372
886.39	0.22	886.39	852.712
887.13	0.47	887.13	851.952
887.86	0.13	887.86	851.612
888.6	0.56	888.6	851.282
889.33	0.47	889.33	851.702
890.06	0.56	890.06	852.292
890.8	0.89	890.8	852.452
891.53	0.72	891.53	852.712
892.27	1.06	892.27	852.712
893	1.4	893	852.202
893.73	1.4	893.73	852.122
894.47	1.06	894.47	851.442
895.2	0.72	895.2	851.362
895.93	0.81	895.93	850.862
896.67	0.98	896.67	851.112
897.4	0.98	897.4	851.442
898.13	1.48	898.13	851.702
898.87	1.06	898.87	851.952
899.6	0.72	899.6	852.032
900.33	0.3	900.33	851.782
901.07	1.14	901.07	850.772
901.8	1.31	901.8	850.012
902.53	1.31	902.53	850.102
903.26	0.72	903.26	850.862
904	0.39	904	851.442
904.73	0.39	904.73	850.942
905.46	0.3	905.46	850.602
906.19	0.3	906.19	850.942
906.93	-0.2	906.93	850.862
907.66	-0.2	907.66	850.692
908.39	0.05	908.39	849.932
909.12	0.72	909.12	850.772
909.85	0.98	909.85	851.612
910.59	0.3	910.59	851.862
911.32	-0.2	911.32	851.112
912.05	-0.12	912.05	850.772
912.78	0.47	912.78	850.942
913.51	0.64	913.51	851.442
914.24	0.22	914.24	851.112
914.98	-0.29	914.98	851.192
915.71	-0.54	915.71	851.112
916.44	-0.2	916.44	851.442
917.17	0.22	917.17	850.692
917.9	0.39	917.9	850.182
918.63	0.13	918.63	849.592
919.36	0.05	919.36	849.932
920.09	-0.03	920.09	849.762
920.83	-0.03	920.83	849.682
921.56	0.47	921.56	850.102
922.29	0.47	922.29	850.522
923.02	0.56	923.02	851.112
923.75	0.47	923.75	850.352
924.48	0.89	924.48	850.272
925.21	1.14	925.21	849.852
925.94	0.72	925.94	850.182
926.67	0.72	926.67	850.692
927.4	0.39	927.4	851.112
928.13	0.64	928.13	851.022
928.86	0.22	928.86	850.862
929.59	0.22	929.59	850.272
930.32	0.56	930.32	850.012
931.05	0.89	931.05	849.682
931.78	0.56	931.78	850.102
932.51	0.13	932.51	850.272
933.24	-0.37	933.24	850.602
933.97	-0.62	933.97	850.102
934.7	-0.54	934.7	851.112
935.43	-0.2	935.43	851.192
936.16	0.56	936.16	851.282
936.89	0.81	936.89	850.012
937.61	1.48	937.61	850.272
938.34	1.23	938.34	851.022
939.07	1.14	939.07	851.532
939.8	1.23	939.8	850.772
940.53	1.48	940.53	850.182
941.26	1.14	941.26	850.602
941.99	0.64	941.99	851.282
942.72	0.3	942.72	851.702
943.45	0.64	943.45	851.282
944.17	0.3	944.17	851.442
944.9	0.39	944.9	851.782
945.63	-0.12	945.63	851.362
946.36	0.47	946.36	851.112
947.09	0.22	947.09	850.692
947.82	0.3	947.82	850.772
948.54	0.13	948.54	850.352
949.27	0.56	949.27	850.772
950	0.81	950	851.112
950.73	0.56	950.73	851.952
951.45	0.47	951.45	852.372
952.18	0.47	952.18	852.622
952.91	0.89	952.91	851.862
953.64	0.98	953.64	851.192
954.36	1.06	954.36	851.782
955.09	0.47	955.09	852.792
955.82	0.56	955.82	854.052
956.55	0.72	956.55	854.052
957.27	0.89	957.27	854.642
958	1.48	958	854.812
958.73	1.14	958.73	854.982
959.45	1.48	959.45	855.232
960.18	1.06	960.18	856.152
960.91	1.48	960.91	858.682
961.64	1.31	961.64	860.532
962.36	1.82	962.36	862.712
963.09	1.98	963.09	865.152
963.81	2.32	963.81	869.192
964.54	2.91	964.54	873.062
965.27	3.75	965.27	877.012
965.99	4.09	965.99	880.882
966.72	4.26	966.72	884.752
967.45	3.92	967.45	888.202
968.17	4.76	968.17	890.722
968.9	4.84	968.9	892.742
969.62	5.43	969.62	893.162
970.35	5.1	970.35	893.332
971.08	4.93	971.08	892.662
971.8	4	971.8	892.072
972.53	4.09	972.53	889.712
973.25	3.67	973.25	889.292
973.98	4.68	973.98	887.782
974.7	4.76	974.7	887.952
975.43	5.18	975.43	885.262
976.15	4.42	976.15	884.412
976.88	3.92	976.88	883.242
977.6	3.41	977.6	882.902
978.33	3.08	978.33	882.402
979.05	2.83	979.05	881.302
979.78	2.83	979.78	880.212
980.5	4.17	980.5	878.612
981.23	4.17	981.23	877.102
981.95	3.75	981.95	874.412
982.68	2.41	982.68	872.812
983.4	2.07	983.4	872.222
984.13	1.65	984.13	872.982
984.85	2.15	984.85	873.312
985.57	2.83	985.57	872.812
986.3	3.92	986.3	872.722
987.02	3.5	987.02	872.132
987.75	3.41	987.75	871.042
988.47	3.08	988.47	870.452
989.19	3.16	989.19	869.782
989.92	2.66	989.92	870.962
990.64	2.66	990.64	871.552
991.37	3.08	991.37	872.052
992.09	3.84	992.09	871.802
992.81	4.17	992.81	871.212
993.54	3.84	993.54	871.382
994.26	3.08	994.26	871.632
994.98	1.98	994.98	871.882
995.71	2.32	995.71	871.972
996.43	2.83	996.43	872.302
997.15	3.58	997.15	872.392
997.88	3.33	997.88	872.052
998.6	2.99	998.6	871.802
999.32	2.91	999.32	871.882
1000.04	2.32	1000.04	872.222
1000.77	2.24	1000.77	872.562
1001.49	2.49	1001.49	872.982
1002.21	2.83	1002.21	873.652
1002.93	3.33	1002.93	873.902
1003.66	3.08	1003.66	874.072
1004.38	2.99	1004.38	873.482
1005.1	2.32	1005.1	872.222
1005.82	2.07	1005.82	872.472
1006.55	2.91	1006.55	873.142
1007.27	3.5	1007.27	874.242
1007.99	4.42	1007.99	874.072
1008.71	4.09	1008.71	874.572
1009.43	4.59	1009.43	875.502
1010.15	3.84	1010.15	875.842
1010.88	3.67	1010.88	875.502
1011.6	3.08	1011.6	875.332
1012.32	3.08	1012.32	875.502
1013.04	3.25	1013.04	876.842
1013.76	3.67	1013.76	876.932
1014.48	4	1014.48	877.102
1015.2	4	1015.2	877.262
1015.93	3.92	1015.93	877.352
1016.65	3.58	1016.65	877.772
1017.37	3.33	1017.37	877.772
1018.09	3.08	1018.09	878.782
1018.81	3.75	1018.81	879.792
1019.53	4	1019.53	880.552
1020.25	4.09	1020.25	880.972
1020.97	3.5	1020.97	881.642
1021.69	3.25	1021.69	882.232
1022.41	3.41	1022.41	882.822
1023.13	3.75	1023.13	883.072
1023.85	4.09	1023.85	884.162
1024.57	4.84	1024.57	885.842
1025.29	4.93	1025.29	888.032
1026.01	4.84	1026.01	888.282
1026.73	4.26	1026.73	888.452
1027.45	3.92	1027.45	888.282
1028.17	4.26	1028.17	888.792
1028.89	4.09	1028.89	889.122
1029.61	5.01	1029.61	888.872
1030.33	4.84	1030.33	888.702
1031.05	5.27	1031.05	888.372
1031.77	4.59	1031.77	887.442
1032.49	4.51	1032.49	885.762
1033.21	4.26	1033.21	883.152
1033.93	4.51	1033.93	881.222
1034.65	4.51	1034.65	879.282
1035.37	3.84	1035.37	878.272
1036.09	3.75	1036.09	876.512
1036.81	3.67	1036.81	875.082
1037.53	3.33	1037.53	873.142
1038.24	2.66	1038.24	871.292
1038.96	2.15	1038.96	869.272
1039.68	2.15	1039.68	867.422
1040.4	2.41	1040.4	866.252
1041.12	2.49	1041.12	865.242
1041.84	2.91	1041.84	865.072
1042.56	2.41	1042.56	864.312
1043.27	1.98	1043.27	862.712
1043.99	1.82	1043.99	861.452
1044.71	1.73	1044.71	860.112
1045.43	1.73	1045.43	860.862
1046.15	1.73	1046.15	860.192
1046.87	2.07	1046.87	860.192
1047.58	2.32	1047.58	859.432
1048.3	2.32	1048.3	859.522
1049.02	1.98	1049.02	858.932
1049.74	1.98	1049.74	858.342
1050.45	1.82	1050.45	857.252
1051.17	1.73	1051.17	857.082
1051.89	1.82	1051.89	856.832
1052.61	1.73	1052.61	857.332
1053.32	1.82	1053.32	857.752
1054.04	1.56	1054.04	858.262
1054.76	1.56	1054.76	858.002
1055.48	1.9	1055.48	857.422
1056.19	1.9	1056.19	856.912
1056.91	1.82	1056.91	856.572
1057.63	1.56	1057.63	856.242
1058.34	1.98	1058.34	855.732
1059.06	2.07	1059.06	855.822
1059.78	2.07	1059.78	856.492
1060.49	1.73	1060.49	856.662
1061.21	1.48	1061.21	856.492
1061.93	1.4	1061.93	855.482
1062.64	1.82	1062.64	855.062
1063.36	1.73	1063.36	854.562
1064.07	1.65	1064.07	854.472
1064.79	0.56	1064.79	854.472
1065.51	0.47	1065.51	854.562
1066.22	0.13	1066.22	854.892
1066.94	0.13	1066.94	854.642
1067.65	-0.03	1067.65	853.802
1068.37	0.3	1068.37	852.792
1069.09	0.39	1069.09	852.872
1069.8	0.81	1069.8	853.552
1070.52	0.39	1070.52	854.392
1071.23	0.22	1071.23	854.222
1071.95	0.56	1071.95	853.802
1072.66	1.14	1072.66	853.292
1073.38	1.82	1073.38	852.712
1074.09	1.56	1074.09	852.872
1074.81	1.4	1074.81	852.962
1075.52	1.48	1075.52	853.292
1076.24	1.56	1076.24	853.292
1076.95	1.82	1076.95	853.802
1077.67	0.81	1077.67	854.222
1078.38	0.72	1078.38	853.722
1079.1	0.56	1079.1	853.292
1079.81	1.31	1079.81	852.872
1080.53	0.98	1080.53	852.872
1081.24	0.81	1081.24	852.622
1081.96	0.3	1081.96	852.872
1082.67	0.22	1082.67	852.792
1083.38	0.3	1083.38	852.202
1084.1	0.98	1084.1	851.782
1084.81	1.14	1084.81	851.952
1085.53	0.81	1085.53	852.292
1086.24	0.89	1086.24	852.452
1086.95	1.06	1086.95	852.292
1087.67	1.48	1087.67	852.122
1088.38	1.4	1088.38	852.122
1089.1	1.73	1089.1	852.452
1089.81	1.56	1089.81	852.542
1090.52	1.06	1090.52	852.622
1091.24	0.89	1091.24	852.292
1091.95	0.56	1091.95	852.122
1092.66	0.72	1092.66	851.702
1093.38	-0.03	1093.38	851.782
1094.09	0.89	1094.09	851.952
1094.8	1.06	1094.8	852.122
1095.51	1.73	1095.51	852.542
1096.23	1.14	1096.23	852.372
1096.94	0.56	1096.94	852.872
1097.65	0.72	1097.65	852.452
1098.37	1.23	1098.37	852.792
1099.08	1.82	1099.08	852.032
1099.79	1.06	1099.79	852.452
1100.5	0.39	1100.5	852.292
1101.22	0.13	1101.22	852.962
1101.93	0.39	1101.93	852.542
1102.64	0.47	1102.64	852.032
1103.35	0.47	1103.35	851.192
1104.06	0.39	1104.06	851.192
1104.78	0.13	1104.78	851.862
1105.49	-0.03	1105.49	852.542
1106.2	0.05	1106.2	853.042
1106.91	0.89	1106.91	853.042
1107.62	1.4	1107.62	852.792
1108.34	1.48	1108.34	852.622
1109.05	0.89	1109.05	852.542
1109.76	0.56	1109.76	852.372
1110.47	0.56	1110.47	852.032
1111.18	0.64	1111.18	851.702
1111.89	0.98	1111.89	852.122
1112.6	1.31	1112.6	851.862
1113.32	1.31	1113.32	851.862
1114.03	1.06	1114.03	851.952
1114.74	0.3	1114.74	850.522
1115.45	0.05	1115.45	849.512
1116.16	-0.03	1116.16	848.002
1116.87	0.47	1116.87	849.092
1117.58	0.39	1117.58	849.932
1118.29	0.47	1118.29	850.272
1119	0.13	1119	850.012
1119.71	0.3	1119.71	849.682
1120.42	-0.45	1120.42	849.592
1121.13	0.13	1121.13	849.512
1121.84	-0.45	1121.84	849.932
1122.55	0.56	1122.55	850.862
1123.26	0.39	1123.26	851.282
1123.97	1.31	1123.97	852.032
1124.68	0.98	1124.68	852.452
1125.39	0.89	1125.39	852.452
1126.1	0.3	1126.1	851.112
1126.81	0.3	1126.81	849.762
1127.52	-0.03	1127.52	849.012
1128.23	0.05	1128.23	849.342
1128.94	-0.12	1128.94	850.352
--	--	--
--	--	--
--	--	--
--	--	--
--	--	--
--	--	--
--	--	--
--	--	--
--	--	--
--	--
--	--

## Sheet: Figure 3g
C@S(0.1Yb)@S, 980 nm			C@S(0.9Yb)@S, 980 nm			C@S(0.1Yb)@S, 808 nm			C@S(0.9Yb)@S, 808 nm
Power (W)	R/G Ratio		Power (W)	R/G Ratio		Power (W)	R/G Ratio		Power (W)	R/G Ratio
X	Y	Y error	X	Y	Y error	X	Y	Y error	X	Y	Y error
1.72	2.71	0.03	1.72	4.3	0.06	1.72	0.421	0.019	1.72	1.78	0.02
2.74	3.83	0.03	2.74	6.21	0.04	2.74	0.57	0.01	2.74	2.37	0.06
3.76	4.96	0.02	3.76	7.98	0.1	3.76	0.684	0.006	3.76	3.11	0.05
4.78	5.22	0.03	4.78	9.26	0.08	4.78	0.795	0.09	4.78	3.47	0.04
